# Supplementary material for: Biological Activity and Metabolomics of Griffonia simplicifolia Seeds Extracted with Different Methodologies
Source: Antioxidants (Basel). 2023 Sep 1;12(9):1709. doi: 10.3390/antiox12091709 (PMC10525635; doi:10.3390/antiox12091709)
Supplement: Supplementary file 1 [file antioxidants-12-01709-s001.zip]

Archive with 1 entries (1 files):
- antioxidants-2573899-supplementary.pdf
